# Supplementary material for: Impact of Probiotics, Prebiotics and Synbiotics Supplementation in Chronic Kidney Disease: A Comprehensive Review of Clinical Trials
Source: Nutrients. 2026 Apr 8;18(8):1176. doi: 10.3390/nu18081176 (PMC13118840; doi:10.3390/nu18081176)
Supplement: Supplementary file 1 [file nutrients-18-01176-s001.zip]

Archive with 4 entries (3 files):
- nutrients-4229100-supplementary/
- nutrients-4229100-supplementary/Supplementary Table S1.pdf
- nutrients-4229100-supplementary/Supplementary Table S2.pdf
- nutrients-4229100-supplementary/Supplementary Table S3.pdf
